# Supplementary material for: rTMS Reduces Craving and Alcohol Use in Patients with Alcohol Use Disorder: Results of a Randomized, Sham-Controlled Clinical Trial
Source: J Clin Med. 2022 Feb 11;11(4):951. doi: 10.3390/jcm11040951 (PMC8878126; doi:10.3390/jcm11040951)
Supplement: Supplementary file 1 [file jcm-11-00951-s001.zip]

Archive with 1 entries (1 files):
- jcm-1545087-supplementary.pdf
